# Supplementary material for: Interaction Between Nitric Oxide and Silicon on Leghaemoglobin and S-Nitrosothiol Levels in Soybean Nodules
Source: Biomolecules. 2024 Nov 7;14(11):1417. doi: 10.3390/biom14111417 (PMC11592487; doi:10.3390/biom14111417)
Supplement: Supplementary file 1 [file biomolecules-14-01417-s001.zip]

Archive with 1 entries (1 files):
- biomolecules-3214789-supplementary.pdf
